# Supplementary material for: Chondroitin Sulfate-Based Imatinib Nanoparticles Targeting Activated Hepatic Stellate Cells Against Hepatic Fibrosis
Source: Pharmaceutics. 2025 Mar 9;17(3):351. doi: 10.3390/pharmaceutics17030351 (PMC11944399; doi:10.3390/pharmaceutics17030351)
Supplement: Supplementary file 1 [file pharmaceutics-17-00351-s001.zip]

Archive with 1 entries (1 files):
- pharmaceutics-3438650-supplementary.pdf
